# Supplementary material for: MineProt: a stand-alone server for structural proteome curation
Source: Database (Oxford). 2023 Aug 10;2023:0. doi: 10.1093/database/baad059 (PMC10414801; doi:10.1093/database/baad059)
Supplement: baad059_Supp [file baad059_supp.zip]

Archive with 3 entries (3 files):
- suppl_data/Fig_S1.pdf
- suppl_data/Video_S1.mov
- suppl_data/Video_S2.mov
